# Supplementary material for: Integrative Multi-Omics Analysis Identifies NUP205 as a Candidate Prognostic Biomarker in Liver Hepatocellular Carcinoma
Source: Int J Mol Sci. 2026 Mar 21;27(6):2860. doi: 10.3390/ijms27062860 (PMC13026649; doi:10.3390/ijms27062860)
Supplement: Supplementary file 1 [file ijms-27-02860-s001.zip]

Archive with 1 entries (1 files):
- ijms-4180824-supplementary.pdf
